# Supplementary material for: Strategies to improve dietary, fluid, dialysis or medication adherence in patients with end stage kidney disease on dialysis: A systematic review and meta-analysis of randomized intervention trials
Source: PLoS One. 2019 Jan 29;14(1):e0211479. doi: 10.1371/journal.pone.0211479 (PMC6350978; doi:10.1371/journal.pone.0211479)
Supplement: S2 Table — (XLSX) [file pone.0211479.s002.xlsx]

## Sheet: Abstracted data
First Author	Journal	Year	Country	Sponsor	Who implemented the project	Theoretical model	Age - Total / Interve-ntion / Control	Age clean	Male % - Total/ Intervention/Control	Male % clean	Adherence Type	Type of Study	Type of Study-reassigned FINAL	Total No patients	Total No Pts clean	Intervention No	Intervention No Clean	Control No	Control No Clean	Population	Population: Other aspects	Intervention	Dimension (WHO)	Intervention Category	Control	Primary outcome/ Outcome relevant to adherence	Drop out - Intervention	Drop out - Control	Follow Up Duration	Follow Up Duration	Duration of intervention	Follow up. Beyond intervention	F/U after Interven. CLEAN DAYS	Total F/U	Total F/U	Total F/U - CLEAN DAYS	Positive outcome	Negative outcomes	Overall Positive/ Negative	Effect ? Sustained on 2nd FU	Effect ? Sustained on 2nd FU	AdherencesustainedatFU(time)CLEAN	Measur. before Intervention (Active)	Measur. After Intervention (Active)	Measur. before Intervention (Control)	Measur. After Intervention (Control)	Measurement Before Intervention (others)	Measurement After Intervention (others)	Was adherence Directly Measured
Ashurst I de Brito	Journal of Renal Nutrition	2003	UK	Genzyme Pharma	Dietitian	none	54.2/53	53.6	66/56	61	Diet+Med	RCT	RCT	58	58	29	29	29	29	HD	>18 years. Stable. At least 1 P>1.7	Dietician one-on-one education session based on "A Patient's guide to keeping healthy: Managing your phosphate", developed by Genzyme Pharma. Medication chart x 2 wk - dose of PBM each meal	PRF	Educ-Cogn.	Usual care	Pi, Ca, CaxPP	0	2 (29-2 = 27)	3 months	3 months before and 3m after	40 minutes	3 m	91	6 m	6 m	182	Pi	Ca, CaxPP	Part Positive	NA (Only one outcome assessment)	NA	NA	1.96	1.6	1.98	1.91		Ca not different, CaxP product lower in Active, but NS	Yes, but not reported
Baraz S	Journal of Advanced Nursing	2010	Iran	Tarbiat Modarres University	Nurses	none	34.8/	34.8	52.4/	52.4	Diet+Fluid+Med	RCT	RCT	63	63	32	32	31	31	HD	>18 years, 3xHD/wk, no previous education	Oral education (30 min x 2 group session) + booklet ( A patient's guide to controlling dietary regimen) vs Video education (30 m) during HD - content similar - diet, importance of compliance etc	PRF	Educ-Cogn.	Video education	Biochemical Changes (K, Ca) IDWG	0	0	2 months	2 months before and 2m after intervention	30-60 minutees	2 m	60	2 m	2 m	60	IDWG, Pi	K, Ca	Part Positive	NA (Only one outcome assessment)	NA	NA	P 6.25 (video) ; IDWG 3.18	P 5.16 (video) ; IDWG 2.28	P 6.16 (oral) ; IDWG 2.97	P 5.02 (oral). ; IDWG 2.08
Brantley P J	Health Psychology	1990	USA	none	Multiple staff	none	56.6/	56.6	53.6/	53.6	Vascular access cleansing	Cluster Randomized	RCT	56	56	4 groups of 14	28	All active groups	28	HD		1. Educational (video of vasc access cleansing - 20min x 3 x 1 wk) 2. Behavoural: Visual cues & monetary incentives, raffle) 3. (1&2). 4. Attention control (video about vasc access & infection but no method of cleaning)	PRF	Educ-Cogn./ Counsel-Behav	Attention control. Behavioral+Educational without monetary	Vascular access cleansing compliance	31/56 (in the 4 groups)	NA	1 year (measure pre- post-1m & 1 year	1 year (measure pre- post-1m & 1 year	20 m x 3 - in 1wk	1 year	365	1 year	1 year	365	Vasc access cleansing technique		Positive	yes at 1 m, but No at 1 year	yes at 1 m, but No at 1 year	Y=1m.W=12m	See Graphs x 2( VAC compliance & VAC knowledge	VACC significantly better in Behav. & Behavi+Edu gps at 1m		VAC knowledge better in Gp 1, 2 &3 at 1m			YES
Chen W	Journal of Renal Nutrition	2006	China	none	Dietitian	none	57.6/52.9	55.3	42.9/52.4	47.7	Diet	RCT	RCT	70	70	35	35	35	35	PD	New start PD, no cognitive impairment. Patients were enrolled 3 months after starting PD	Menu suggestion & education on food exchange based on patient preference	PRF	Educ-Cogn.	Usual care	Protein intake compliance (computed from 3-d self reported diet) - <0.8-1.2g/kg/d considered as non-compliant - also checked albumin / Pi	NR	NR	1 month	1 month	1 d	1 m	30	1 m	1 m	30	Protein intake	Albumin, Pi	Part Positive	NA (Only one outcome assessment)	NA	NA	NA	22.9% in group 1, 57.1% in group 2		NA
Cho MK	Nursing & Health Sciences	2013	Korea	Seoul National University Hospital ?	Nurses	King's theory of goal attainment (1981)	56.5/64.2	60.4	71.4/40.9	56.2	Diet+Fluid+Med	RCT	RCT	43	43	21	21	22	22	HD	>20yrs age, x2-3/wk, able to read/write Korean	Health contract intervention - 30-60min/wk x 4 weeks - 1) Intro 2) mutual goal setting 3) contracting / recontracting - selfcare behaviour reinforced through praise, encouragement and support	PRF	Counsel-Behav	Usual care	Inventory (developed by Song et al 2000) to assess self-care behaviour (include Wt, diet, Med, exercise, physical management, social adjustment), P, K, IDWG	1	0	4 weeks	4 weeks	4 wk	0	0	4 wk	4 wk	28	Self care, Diet, Exercise, K, IDWG	Med behavi-our by (Inv- entory), P	Part Positive	NA	NA	NA	Self-care 3.41 (active), 3.39 (control)	Self-care 3.77(active), 3.34(control)	Meds 4.23 (active), 4.57(control) , Diet 3.1 (active), 3.2 (control)	Meds 4.4.48 (active), 4.34(control) , Diet 3.75 (active), 3.35 (control)		Weight significantly better with intervention, Pi not better	No
Cukor D	JASN	2014	USA	NIH National Institute of diabetes, digestive and kidney dis	Psychologist	none		No information	37.3/	37.3	Fluid	Cross over RCT - Active Rx & Waitlist controls	RCT	59	59	33	33	26	26	HD	HD>18 yrs of age, elevated depressive affect	CBT - delivered chairside by psychologist 60min / wk for 3 months (CBT modified for hemodialysis 1. psychoeducation emphasising difference between depression & medical illness 2. Adherence component targeting dialysis compliance 3. adapting behavioral activation 4. identifying ESRD specific cognitive distortion	PRF	Educ-Cogn/Counsel-Behav/Psych-Affect	Wait-list control Deferred entry	Depression, Secondary outcomes was IDWG	1 + 2 + 1 + 2 = 6		6 months after randomiz. (3month after Intervent.	6 months after randomiz. (3month after Intervent.	1hr/wk x 3 m	3 m	91	6 m	6 m	182	IDWG post intervention	IDWG @ 3m follow up	Part Positive	No at 3 m	No at 3 m	W=3m	24.7 (BDI 2)	11.7 (BDI 2)			IDWG 4.0	IDWG 2.8 (reduction -1.3 significant)	No
Cummings K M	Journal of Behavioural Medicine	1981	USA	Michigan Dept of Public health	Nurses	Health belief model	54.8/	54.8	54/	54	Diet+Fluid	RCT	RCT	116, but 20 didn't attend 2nd interview	96	24, 19, 28	71	25	25	HD	HD 18-80, on HD for >3 months	3 Intervention groups. 1. Behavioral contract (a. Identifying behavior needing change, b. set time table for change, c. writing formal agreement, d. record progress) with reward schedule (lottery tickets) 2. Above with family member/friend in addition to patient 3. Weekly telephone contact by nurse (a. identify , b. provide information on negative consequences of non-adherence, c. verbal support …	PRF	Counsel-Behav	Usual care	IDWG, K, Health beliefs about diet, fluid	28 (altogether)	1	3 months (T3), 6wk (T2 - after intervention), 0-baseline	3 months (T3), 6wk (T2 - after intervention), 0-baseline	6 wk	3 m	91	4.5 m	4.5 m	135	IDWG, K post intervention	IDWG, K @ 3m follow up	Part Positive	No at 3 m	No at 3 m	W=3m	IDWG 2.69, K 4.85	IDWG 2.47 (T2), 2.48 (T3). K:4.85(T2),4.94(T3)
de Araujo L P	Revista da Escola de Enfermagem da U S P	2010	Brasil	none	Not given	none	52.5/	52.5	54.5/	54.5	Diet+Med	Reported as Cohort study. Pt allocation is random	RCT	33	33	16	16	17	17	HD	on HD>3m, 18-80yrs, P >6, 4yrs formal education	Educational session 6x30min about importance of avoiding Pi in diet, correct use of PBM, importance of Ca, P, CaxPP PTH and manifestations of bone disease in a course over 2 weeks	PRF	Educ-Cogn.	Education about Access	Pi, Ca/P product, PTH, Knowledge	8 (6 d/c, 2Tx)		3 months (intervention lasts 2wk)	30, 60, 90 days (intervention lasts 2wk)	2 wk	10 wk	70	3 m	3 m	91	none	Ca, P, CaxPP, PTH	Negative	Control group better	Control group better	NA	Pi 7.4, Ca/P product 67.4	Pi 6.9, Ca/P product 64.2	Pi 7.3, Ca/P product 64.9	Pi 6.5, Ca/ P product 56.8	Ca/P knowledge: Active 71.2%, Control 80.1%	Ca/P knowledge: Active81.2%, Control 83.5%
Ford J C	Journal of Renal Nutrition	2004	USA	none	Dietitian	none	>50% over 50 years	No information	38/	38	Diet+Med	Quasi-experimental - but allocation is random using random numbers?	RCT	70	70	35	35	35	35	HD	with high P over 3 months	20-30min additional dietary education every month by dietician with tools including posters, handouts, puzzles, individual phosphorous tracking tools - in dietary Pi, importance of diet, drugs & dialysis in P control	PRF	Educ-Cogn.	Usual care	Ca, P, AcxPP, PTH, Pi Knowledge	3	4	6 months	6 months	6 m	0	0	6 m	6 m	182	Pi, CaxPP, PBM	Ca, PTH	Part Positive	NA	NA	NA	Pi 6.8 CaxP product 61	Pi 5.2 (p=0.001), CaxP product 47 (p= 0.0001)	Pi 7.2, CaxPi product 62	Pi 6.7, Ca x Pi product 60	59.7% knowledge in inter-vention 50.3% in control	68.7% knowledge in intervention; 52.4% in control	No
Forni Ogna V	Biomed Research International	2013	Switzerland	Amgen Pharmaceuticals	Multiple staff	none	59.1/61.3	60.2	79/59	69	Med	RCT	RCT	50	50	24	24	26	26	HD	> 3months stable adult HD, Sec HPTH on stable dose of Cinacalcet	Integrated care approach (MEMS monitoring, motivational interviewing start 2m later with MEMS graphical report, identify barriers to non-adherence and strategies to address them discussion about adherence)	PRF	Counsel-Behav / ? Educ-Cogn.	Usual care	iPTH control, MEMS adherence (cinacalcet taking), dose	5	4	6 months	6 months	6 m	3 m	91	9 m`	9 m`	273	PTH, Cinacalcet dose, MEMS taking adherence		Positive	wanes by 3m	wanes by 3m	W=3m	PTH 417	PTH 339 at 6 months. 84% had iPTH in target, cinacalcet taking improved 10.8%		55% had iPTH in target, cinacalcet taking decrease by 5.3%			Yes. Using MEMS system
Griva K	AJKD	2018	Singapore	NKF Singapore & Ministry of Education NUS	Multiple staff (Social worker + Renal nurse or Renal dietitian)	Social cognitive theory	53.1/53.9	53.5	53.9/61.7	58.3	Diet+Fluid+Med+Dx	Cluster Randomized	RCT	235	235	101	101	134	134	HD	HD>6m NKF centres, Age >21, No major psych disease, Language limitation, hearing impairment, life expectancy limiting medical disease	Group sessions x 3 core + 1 booster, total time 8hrs, Telephone follow up between core and booster, Sessions targeted self-management behaviours related to fluid intake, diet & medications through goal setting, barrier identification and problem solving. Also recieved booklet - Healthy Eating for People on Dialysis	PRF	Educ-Cogn./ Counsel-Behav	Usual care (plus booklet - Healthy Eating for People on Dialysis)	Prim outcome K, Pi, IDWG - Sec outcome - Renal adherence behaviour questionnaire (Fluid, K, Pi, Na, adherence in times of difficulty, self care	26	16	9m (T4 assessment), 3m (T3 assessment - after booster session) and 1 wk (T2 after core session)	9 m	3 m	6 m	182	9 m	9 m	273	IDWG, Pi, K		Positive	Not at 9 m	No	w=9m	IDWG 2.49, Pi 5.16, K 5	IDWG (T3) 2.34, Pi 4.87, K 4.7	IDWG 2.46, Pi 5.15, K 4.89	IDWG 2.54, Pi 5.27, K 5.02			No
Haq N	Internationa Uroiogy & Nephrology	2014	Abhu Dhabi	none	Nurses	none	44/61	52.5	58.3/45.5	51.9	Med	RCT	RCT	23	23	12	12	11	11	HD	HD>3m, severe HPTH, Ca >9	Directly observed Cinacalcet (3/wk) given by HD nurses	HCTS	Directly observed therapy	Usual care	PTH, Ca, Pi	1	0	16 weeks	16 weeks	16 wk	0	0	16 wk	16 wk	112		PTH, Ca lower in control, Pi no change	Negative	NA	NA	NA	PTH 163.8, Ca 2.27, Pi 1.79	PTH133.22, Ca 2.13, Pi 1.44	PTH 137.7, Ca 2.23, Pi 1.56	PTH 75.95, Ca 2.08, Pi 1.49
Hare J	Nephrology Dialysis Transplantation	2014	UK	Royal Wolverhampten NHS trust	Psychologist	Health belief model	60.1/	60.1	93.3/	93.3	Fluid	RCT	RCT	15	15	8	8	7	7	PD	Fluid non-adherent at baseline	CBT by group format -6-8 pt groups, 1hr sessionsx1/wk x 4 wks (Liquid intake program (LIP) renamed/adapted GULP - Glasgow Uni Liquid Program) in Sharp et al 2005. Structured program Wk 1: Introduction. Wk 2: Goal setting and environment change. Wk 3: Thought, emotions and behaviour. Wk 4: Social support and program review	PRF	Psych-Affect / ? CBT - other 2	Deferred entry	Fluid adherence:Weight reduction (>2Kg in PD pt sec to LIP). BP. Also measured psychological markers (psych well being, QOL, Health beliefs)	NA	NA	21 weeks (intervention 4 weeks)	20 weeks (intervention 4 weeks, but longitudinal follow up was 6wk - IG & CG in staggered fashion)	4 wk	6 wk	42	10 wk	10 wk	70	Health belief, Oedema states	Weight, SBP, DBP	Negative	Negative for main outcomes	Negative for main outcomes	NA	Wt 96.9, BP 153/90	Wt 94.3(T2), 94.0(T3), BP: 144/87 (T2), 155/85 (T3)	Weight 92.39, BP 153/91	Wt 94.3(T2), 94.5(T3), BP: 141/85 (T2), 147/76(T3)
Hou Y M	Journal of clinical rehabilitative tissue engineering	2010	China	Tackle Key Program of Science & Technlgy of Zhanjiang City	Psychologist	ABC theory	48.2/44.6	46.4	41.7/47.7	44.6	Fluid	RCT	RCT	100(92)	92	48	48	44	44	HD	HD>3m, some education, no psychiatric illness	Rational emotive therapy -establish a good doc-pt relation. Structured program - 1. Introduction - basic knowledge and psychological health 2. Description of rational emotive therapy and ABBC theory 3. Procedure of RET - in three phases a.psycho-diagnosis b.comprehension c.Application	PRF	Psych-Affect	Usual care	IDWG, SBP, DBP, Ultrafiltration volume	2	6	3 months	3 months	3 m	0	0	3 m	3 m	91	IDWG, SBP. DBP		Positive	NA	NA	NA	IDWG 3.92, BP 159/84	IDWG 3.3, BP 149/77	IDWG 4.13, BP 162/81	IDWG 4.11, BP 162/82
Howren M B	Annals of behavioural medicine	2016	USA	NIDDK grant (part)	Psychologist	Kanfer & Gaelick self-regulation theory (1986)	55.9/58.2	57.1	63/68.8	65.9	Fluid	Cluster Randomized	RCT	119	119	61	61	58	58	HD	IDWG>2.5Kg over 4wk, Eng Speak, no cognitive imp	Highly structured behavioural self-regulation intervention sessions administered by psychologists to group of 3-8 participants, 1hr/wk x 7 wk - include illustration of behavioural principles, group discussions and home work asinments specific to fluid adherence comprising of self regulation techniques, goal setting, self administered reinforcement strategies, stimulus control, evaluation of group…	PRF	Counsel-Behave / Psych-Affect	Placebo support and discussion control conditions	IDWG	12	8	34 weeks	34 weeks	7 wk	25 wk	175	32 wk	32 wk	224	IDWG		Positive	Yes at 34 wk	Yes at 34 wk	Y=6m	IDWG 3.9	T1 - 3.74, T2 - 3.67, T3 - 3.6Kg	IDWG T0-3.92	T2-3.75, T2-3.74, T3-3.8
Karavetian M	Journal of Renal Care	2013	Lebanon	American University of Beirut	Dietitian	Self efficacy theory	58/56	57	48.5/	48.5	Diet+Med	Cluster Randomized	RCT	122	122	41	41	41,40 (2 controls)	81	HD	HD>3m, >18yrs, cognitive intact	SDMC(self Mx dietary counselling) & interactive games for 20min/ week x 8 week. Every month 10min discussion about MBD related parameters and relevant nutritional counseling	PRF	Educ-Cogn/ Counsel-Behav	Control1: Interactive games to test comprehension, Control2: usual care	Pi, Ca/P product, Pt Knowledge, Dietary non-adherence (PDNa) by questionnaire	5	ControlA: 14, Control B: 16	3 months	3 months	20 minx 8 over 8 wk	0	0	8 wk	8 wk	56	Pi, CaxPP, PK score, PDnA score		Positive	NA	NA	NA	P 6.55, CaxP P 57.62	P 5.39, CaxP 49.46	ControlA: P 6.71, CaxP 51.95 ControlB: P 6.16, CaxP 53.41	GpA: P 5.08, CaxP 44.75 GpB: P 6.51, CaxP 52.5	PDNa 21.4 (Active), 20.4 (ControlA) 19.5 (Control B)	PDNa 18.3*(Active), 18.9(ControlA), 19.8 (Control B)
Karavetian M	Patient education and counselling	2015	Lebanon	None	Dietitian	Trans-theoretical model	57.5/60.1/(Baseline article)	58.8	55/56.9%(Baseline article)	55.9	Diet	CLuster Randomized	RCT	570 started, 394 completed, 210 partial intervention. 394-210=184	394	133 start --> 88(210 patients had partial intervention)	88	138 start with 96 completing	306	HD		Individualized intensive stage-based nutrition education twice weekly for 6 months.	PRF	Educ-Cogn.	Usual care (there was also a group who underwent partial intervention)	Dietary knowledge, behaviour change, Pi levels	133-45 = 88	138-42=96	12 months	12 months	6 m	6 m	182	12 m	12 m	365	Pi, Pi intake, Pi knowledge		Positive	No	No	W=12m	Pi levels = 1.79, Pi ntake mg/g protein 15.1	Pi 1.65, Pi intake mg/g protein 1.71	Pi 1.72, Pi intake mg/g protein 15.74	Pi 1.71, Pi intake mg/g protein 15.55			Dietary Pi intake
Kauric-Klein Z	Nephrology Nursing Journal	2012	USA	ANNA EBP grant & Wayne State University Research Support grant	Nurses	none	63.4/56	59.7	47/54	50.5	Diet+Fluid+Med+Dx	Cluster Randomized	RCT	118	118	59	59	59	59	HD	BP>150/90, cognitively intact, English speaking/reading	2 x BP education sessions, 12 weeks Monitoring (BP check 2/d with logs) ,Goal setting (Pre Dx BP <140/90, Post-Dx BP <130/80, Salt intake 2g/d, Fluid 1.5L/d, IDWG <2.5Kg, 100% HD compliance, 100% medication compliance) & reinforcement- 10-15min weekly x 12 wks (supportive nursing intervention)	PRF	Educ-Cogn./ Counsel-Behav	Usual care	BP self care behaviours (Fluid gain, Salt intake, BP med adherence - self reported), BP, Dialysis adherence (missed HD sessions)			16 weeks (12 weekintervention + 30 day follow up)	16 weeks (12 weekintervention + 30 day follow up)	12 wks	30 d	30	4 m	4 m	121	SBP, DBP, Dialysis adherence	BP self care behaviour, Med adherence	Part Positive	Persist at 30d	Persist at 30d	Y=1m	IDWG 2.4, Sodium intake 18.5, Med adher. 0.83, BP 163 / 84.9	IDWG 2.4, Sodium intake 13.5, Med adher. 0.78(12wk), 0.44(16wk), SBP 155(122wk), 153.5(16wk), DBP 82.2 (12wk), 81(16wk)	IDWG 2.5, Med adherence 0.88, SBP 164, DBP 89.9	IDWG 2.5(12wk), 2.5(16wk), Med adh. 0.98(12wk)_, SBP 161.9 (12wk),160(16wks)
Lou L M	Clinical Nephrology	2012	Spain	No information	Dietitian	none	61.3/63.2	62.3	51.2/53.8	52.5	Diet	Cluster Randomized	RCT	80	80	41	41	39	39	HD	>18 yrs, P >5.5, No feeding disorder, Kt/V >1.2	Registered with dietitian, Detailed menu suggestions adapted to patients + 30minutes/month dietary education targeting P intake	PRF	Educ-Cogn.	Usual care	Pi change / % patients achieving goal Pi / PTH / Nutritional measures - BMI/albumin/fat free mass	11 altogether (3 consent withdrawal) but 80=(91-11)		6 months	6 months	6 m	0	0	6 m	6 m	182	Pi, % pts with goal P		Positive	NA	NA	NA	Pi 7.1	Pi 5.5	Pi 6.8	Pi 6.2
Molaison E F	Patient education and counselling	2003	USA	none	Multiple staff	Stages of Change in Trans-theoretical model (TTM)	54.8/52.8	53.8	49.5/54	51.8	Fluid	Cluster Randomized	RCT	316	316	216	216	100	100	HD	Pt with intact mental capacity. Pt who were anuric	Dietitian intervention using stages of change to improve fluid intake. First 6wk- Preaction (precontemplation & contemplation). Second 6wk Action (Preparation, Action & Maintenance). Communication to patients through bulletin boards, handouts and feedback. Constructs included consciousness raising, self evaluation, counterconditioning, stimulus control, self efficacyetc.	PRF	Educ-Cogn./ Counsel-Behav	Usual care	Stage of change in fluid adherence, IDWG			12 weeks	12 weeks	12 wk	0	0	12 wk	12 wk	84	Knowledge, Stage of change (More interventions patients were in maintenace or precontemplation)	IDWG	Negative (Knowledge better)	NA	NA	NA	Pre-contemplation 17.1, Contemplat. 4.2, Preparation 6.5, Action 20.8, Maintenance 51.4, IDWG 3.24	Pre-contemplation 4.6, Contemplat. 4.6, Preparation 6, Action 22.7, Maintenance 63.9, IDWG 3.41	Pre-contemplation 22, Contemplat. 6, Preparation 5, Action 15, Maintenance 52, IDWG 3.44	Pre-contemplation 20, Contemplat. 3, Preparation 5, Action 20, Maintenance 52, IDWG 3.57
Morey B	Nephron Clinical Practice	2008	UK	British Renal Society	Dietitian	none	60.4/54.9	57.7	73.5/51.5	62.5	Diet+Med	RCT	RCT	67	67	34	34	33	33	HD	with hyper Pi	Intensive dietetics counselling every month x 6months about Pi, PBM use, using motivational counselling, behaviour modification therapy, reminders, reinforcement, supportive care, written and verbal education.	PRF	Educ-Cogn./ Counsel-Behav	Usual care	Pi levels, Ca x P product, albumin, PTH, hand grip, mid-arm circumference	4	3	6 months	12 months	6 m	6 m	182	12 m	12 m	365	Pi, CaxPP @ 3m	Pi, CaxPP @ 6m, 12m, albumin, PTH, mid-arm circumference	Negative	Wanes by 6m, disappear by 12m	Wanes by 6m, disappear by 12m	W=6m	Pi 2.05, CaxP 4.66	Pi 1.8 (p-0.003) @ 3m, 1.9 (p=0.08) at 6m, CaxP 4.3 (NS) at 6m	Ca 2.24, CaxP 5.2	CaxP 4.55 (p=0.048)
Neumann C L	Telemedicine journal and e-health	2013	Germany	Roche Pharma Deutchland GmbH	Multiple staff	none	65.7/66.5	66.1	50/51.7	50.9	Fluid	RCT	RCT	120	120	60	60	60	60	HD	>6m, x3/wk, IDWG at least 1.5Kg in 2-d interval	Body weight telemetry with phone calls triggered by thresholds detected during monitoring. >1.5kg/d mandated phone call, for weight gain 0.75-1.5 individualized decision based on patient profile	HCTS	Monitoring & Engagement	Usual care	IDWG (IDI2-weight gain in the 2day gap), BP	17	2	3 months	3 months	3 m	0	0	3 m	3 m	91	IDWG	BP (DBP higher in intervention)	Part Positive	NA	NA	NA	IDWG(IDI2) 2.22, UF(IDI2) 605ml/hr, Pre Dx BP: 117/67, Post Dx BP 114/65, mean duration 4.56	IDWG(IDI2) 2.11, UF(IDI2) 594ml/hr, Pre Dx BP: 116/67, Post Dx BP 111/65, mean duration 4.47	IDWG(IDI2) 2.29, UF(IDI2) 623ml/hr, Pre Dx BP: 117/67, Post Dx BP 113/64, mean duration 4.58	IDWG(IDI2) 2.33, UF(IDI2) 622ml/hr, Pre Dx BP: 118/65, Post Dx BP 111/65, mean duration 4.62		Mean difference in IDWG was 0.07Kg for IDI2 at start (p=0.198), 0.22(p=0.027) at end
Pasyar N	Complementary therapies in medicine	2015	Iran	Shiraz university, Shiraz, Iran	Professional Interventionist (BRT)	none	76.7/79.1% were >41	No information	67.4/55.8	61.6	Diet+Fluid+Med	RCT	RCT	86	86	43	43	43	43	HD	>18yr, >3m HD, alert,oriented, Muslim	Benson relaxation technique of progressive muscle relaxation with breathing awareness for 20min x 2/d x 8 weeks	PRF	Psych-Affect	Usual care	IDWG, Pi, Ca, Na, Hb, other chemistry	2	3	8 weeks	8 weeks	8 wk	0	0	8 wk	8 wk	56	Pi, IDWG	K	Part Positive	NA	NA	NA	IDWG 2.65, Pi 6.23, K 5.15	IDWG 2.36 (p for diff 0.009), Pi 5.4 (p fo diff <0.0001), K 5.13(p for diff 0.85)	IDWG 2.658 Pi 5.62, K 5.27	IDWG 2.6 (p for diff 0.27), Pi 5.5 (p fo diff <0.47), K 5.21(p for diff 0.57)
Reese P P	Journal of Renal Nutrition	2015	USA	University of Pennsylvania, Centre for Health Incentives & Behavioural Econ.	Dietitian	none	53/	53	78/	78	Diet+Med	RCT	RCT	36	36	12 (active1), 12 active 2)	24	12	12	HD	No Pi<3.5, English speaking, not vulnerable population	Active 1: Financial incentives - patients received $10 for Pi < 5.5 and entered a lottery with 1/5 chance of winning $50, with pts Pi >5.5 receiving envelopes with messages which was designed to avoid regret aversion, Active 2: Coaching -45-60min 3 times a week by dietitian who is trained in motivational interviewing, which is structured as per Precaution Adoption process model in addition to dis…	PRF	Counsel-Behav	Usual care	Morisky adherence scale, Pi level, Pi change	0	0	10 weeks	10 weeks	10 wk	0	0	10 wk	10 wk	70		Morisky scale, Pi change	Negative	NA	NA	NA	Median MMAS: Active 1: 1 Active 2: 2 Median Pi: Active 1: 6; Active 2: 6	Median MMAS: Active 1: 1 Active 2: 2.5 Median Pi: Active 1: 5.8; Active 2: 5.7	Median MMAS: Control: 2 Median Pi: control: 6.3	Median MMAS: Control: 2.5; Median Pi: control: 6.2
Sehgal A R	JAMA	2002	USA	National Institute of Diabetes and Digestive and Kidney diseases	Multiple staff	none	55/54	54.5	74/	74	Dialysis	Cluster Randomized	RCT	169	169	85	85	84	84	HD	Adult HD patients on HD >6m with Kt/V mean x 3m less than goal Kt/V	Identify barriers w.r.t 1) Low prescription 2) catheter use 3) shortened Rx time & individually address by liaising with randomized nephrologists and engaging with patients and resolve issues	HCTS / PRF	Monitoring & Engagement/ Education	Usual care	Kt/V change, Proportion of patients achieving goal Kt/V			6 months	6 months	6 m	0	0	6 m	6 m	180	Kt/V change, % achieivng Kt/V goal		Positive	NA	NA	NA		Kt/V improved by 0.2, % achieving goal Kt/V 62%		Kt/V improved by 0.1, % achieving goal Kt/V 42%.
Sharp J	AJKD	2005	UK	none	Psychologist	Health belief model	56.1/52.5	54.3	62.1/74.1	68.1	Fluid	Cluster Randomized	RCT	56	56	29	29	27	27	HD	IDWG>2.5/d, >18yrs, HD>3/ wk, English, cognition OK	GULP (Glasgow University Liquid intake program): Small group(3-8) intaeractive sessions lasting 1hr/wk x 4wk, by trained psychologist with Educational component ( information about importance of fluid restriction) /Behavioral (teaching self-monitorig skills, goal setting, self-regulation) / Cognitive components (encourage to identify association between thoughts, emotions and behaviours). Patient…	PRF	Educ-Cogn./ Counsel-Behav (?also Psycho-Affec)	Deferred intervention group	IDWG, Hosp anxiety & depression scale, SF-36, Health-belief Q adap from Friend et al re: fluid	6	4	14 weeks	14 weeks	4 wk	10 wk	70	14 wk	14 wk	98	Health beliefs, IDWG @ follow up	IDWG @ 4 wk (post-Rx)	Part Positive	No at post-Intervention.Yes at 10 wk	No at post-Intervention.Yes at 10 wk	Y=1m	IDWG 3.42, Health belief Q 77.62, Attribution Q 53.83	IDWG 3.46, Health belief Q 77.62, Attribution Q 53.83	IDWG: 3.72 (DTG), health beleifes 85.93, attributions 54.63	IDWG: 3.8(DTG), beleifes 91.22; attributions 57.29		SF-36, HADS, Attributions qustions not significantly different post-Tx or FU
Shi Y X	Journal of Clinical Nursing	2013	China	No information	Nurses	none	53.34/54.8/51.9	53.34	52.5/57.5	55	Diet + Med	RCT	RCT	80	80	40	40	40	40	HD	Adult HD patients on HD >6m with Pi >1.78, on phosphate binders	Nurse led education 20-30min x 2-3/wk x 6m + written educational material + monthlhy group educational sessions x 6m	PRF	Educ-Cogn.	Usual care	Pi, CaxP, Albumin, Knowledge			6 months	6 months	6 m	0	0	6 m	6 m	182	Pi, Knowledge		Positive	NA	NA	NA	Pi 2.15, CaxP 4.82, Knowledge score 10.23	At 6months - Pi 1.78, CaxP 4.11, Knowledge score 23.72	Pi 2.1, CaxP 4.94, Knowlede scroe9.55	Pi 2.06, CaxP 4.8, Knowledge score 16.38			No
Skoutakis V A	American jounral of hospital pharmacy	1978	USA	USPHS grant from the Memphis Regional Medical program	Pharmacist	none	47/	47	45.8/	45.8	Diet+Med	Cohort study in Phase I &2, Randomized part of cohort in Phase III	RCT	32( final N=24 in phase III randomized)	24	12(8m)	12	12(4m)	12	HD		Pharmacit review 2-3/wk for 4months supplying educational materials, consultation regarding health, benefits of compliance with diet and medicines and writtent reminders about taking oral meidcations. Clarification of physician instructions and drug titration also provided	PRF	Educ-Cogn.	Usual care (after pharmacist services withdrawn into 4 months of phase II)	Knowledge, Weighted drug dose compliance (different drug classes), Biochemical profile (K, BUN, Wt gain, BP)	8 (during the course )		8 months in phase 2 & 3 (+ baseline data collection period ? Duration)	8 months in phase 2 & 3 (+ baseline data collection period ? Duration)	4m	4m	121	8 m	8 m	242	Knowledge, Weighted drug regime compliance		Positive	Effect wanes quckly on withdrawal of pharamcist services	Effect wanes quckly on withdrawal of pharamcist services	W=3m	Knowledge test: Phase 1: 8, Weighted drug complianc: 61, Biochem.: 2(Exc)>6(good)>13(faiir)>3 (poor)	KT: Phase 2: 13.6, Phsae3: 15/11, WDC: Phase 2:84, Phase3:90/74, Bio.: 5(Exc)>13(good)>5(faiir)>1 (poor)				All changes significant, but effect wanes quickly after intervention withdrawn in Phase 3	Pill count of unused drugs
Sullivan C	JAMA	2009	USA	National Institute of Diabetes and Digestive and Kidney diseases	Dietitian	none	54/52	53	83/88	85.5	Diet	Cluster Randomized	RCT	279	279	145	145	134	134	HD	Adult HD patients on HD >6m with Pi >5.5, English speaking, Pts without special nutritional requirements	Education about Pi content of food additives, provision of magnifier lens to enable food label readings, hand out containing fast food info and better choices. Telephone contact next month to reinforce advice	PRF	Educ-Cogn.	Usual care	Pi change, Nutritinal knowledge, Reading labels			3 months	3 months	2 m	1 m	30	3 m	3 m	91	Pi, Label reading	Food knowledge	Part Positive	NA (only one outcome assessment)	NA	NA	Pi 7.2	Pi 6.2	7.1	6.7
Tanner JL	Journal of Renal Nutrition	1998	USA	none	Dietitian	Health belief model & Self efficacy theory	47.6/52.7	50.2	61/60	60.5	Diet+Fluid+Med	Randomized ?	RCT	40	40	30	30	10	10	HD	IDWG >3kg/weekd, >4kg/we, Pi >5.9	Monthly progress report with IDWG (<3Kg weekdays, <4Kg weekends), and Pi (<5.9mg/dl) goals with sticker icentives for acceptable results and monthly written behavioural contracts to assist in one or more goals, IDWG, Pi were reviewed monthly and recontracted each month, increasing complexity over time.	PRF	Counsel-Behav	Usual care.Both active & control had se-lf efficacy, health-belif, knowldg survey	Pi, No of acceptable IDWG (>8 of 12 HD sessions)	2		6 months	6 months	6m	0	182	6m	6m	182	Pi at 3m	IDWG, Pi @ 6m, Health beliefs, Self efficacy	Negative (Knowledge better)	NA	NA	NA	Pi 7.1, IDWG(no of acceptable idwg) 3.6(ideal >8/12), Knowledge 25.57, belief 9.2, efficacy 18.43)	Pi 6.2(3m-p=0.005), 6.6(6m:NS), IDWG: 4.1(3m); 4.6(6m); knwldg 27.43(p=0.002), HB; Efficacy NS	Pi 6.6, IDWG(no of acceptable idwg) 4.7(ideal >8/12)	Pi 6.2(3m-NS), 65.8(6m:NS), IDWG: 5.6(3m); 6.7(6m)
Tsay S L	Journal of advanced Nursing	2003	Taiwan	National Science Council of Taiwan	Nurses	Bandura's self efficacy theroy	57.5/57.9	57.7	41.9/	41.9	Fluid	RCT	RCT	64	64	32	32	32	32	HD	>18years, Stabel outpatients, cognition ok	Structured self efficacy training: Total 12 sessions one hour each, individualized Education about renal failure, haemodialysis, medications, fouid restrictions performance mastery, realistic gaol setting, verbbal persuation with encouragement and decreased arousal through physical relaxation listening to audiotape. Patients also maintains food+fluid records	PRF	Educ-Cogn/ Counsel-Behav / ? Psych-Aff (relaxation)	Usual care	IDWG	1	1	6 months	6 months	1 m	6 m	182	6m	6m	182	IDWG		Positive	Yes at 6m	Yes at 6m	Y=6m	IDWG 3.3	IDWG-1m: 3.03; 3m: 2.7; 6m: 2.58	IDWG 2.64	IDWG: 1m: 2.67; 3m: 2.57; 6m: 2.58
Welch J L	Research in nursing and health	2013	USA	NIH & Indiana University	Nurses	Social cognitive theory	50.3/	50.3	57/	57	Fluid+Overall	RCT (Blocked randomiz. Stratified by Dx unit	RCT	44	44	24	24	20	20	HD	>18yr, HD>3m, English, Some difficulty with any adherence	DIMA (Dietary intake monitoring application) a mobile application developed using nutrition database and universal product code (UPC) database, provides individualized ongoing information to assist patients with dietary and fluid self monitoring	PRF	Educ-Cogn. / ?Counsel-behav. Study based on social cognitive theory ? DIMA expected to change behaviour	DAMA(Daily activity monitoring application)	IDWG, Self efficay measures by modified Cardiac diet self-efficacy (ES) instrument & Fluid SE scale	8 (during the course )	3	16 wks (including 6 wk intervention)	14 wks (including 6 wk intervention)	6 wk	8 wk	56	14 wk	14 wk	88		IDWG, Percieved benefits, Self efficacy	Negative	NA	NA	NA	IDWG 0.81; Fluid intake: 503; Na 2380; protein 59.7	At 6wk: IDWG: ; Fluid 469; Na 1498; Protein 40.6	IDWG 1.0;				No
Wileman V	Psychology & Health	2016	UK	none	Psychologist	Self-affirmation theory	60.7/	60.7	73.3/	72.3	Fluid	Cluster Randomized	RCT	91(2 didn’t do questionnaire)	89	49	49	40	40	HD	IDWG>2Kg, Dx >3m, English speak, no survival risk	Re-affirmation act before receiving health information about fluid overload and risks at baseline and briefer re-afrirmation act before health information at 1,3 and 6months. The act required participants to recall past act of kindness. The health information was followed by questionnaire exploring perception of risk, intention and self efficacy to control their fluid intake.	PRF	Psych-Affect	Receive health information without prior reaffirmation activity	IDWG change (in responses to health info) Self reported measure of fluid intake (1-5 scale), Self efficacy	13	16	12 months	12 months	6 m (1 session at baseline, hen 3m, 6m)	6 m	182	12 m	12 m	365	IDWG @ 6m	IDWG @ 12 m, Self efficacy and Perception	Part Positive	Effect wanes after 6 m	Effect wanes after 6 m	W=6m	IDWG: 2.4; self-reported adherence: 3.4;	IDWG: 2.1 (6m); 2.4(12m); Self-reported adherence: 3.5 (6m);	IDWG: 2.45; self-reported adherence: 3.4;	IDWG: 2.3 (6m); 2.4(12m); Self-reported adherence: 3.3 (6m);		Response to health information and self reported adherence didn't differ	No
Wileman V	Annals of behavioural medicine	2014	UK	British Renal Society	Psychologist	Self-affirmation theory	60.5/	60.5	61.6/	61.6	Diet+Med	Cluster Randomized	RCT	112 (119 were randomized)	112	57	57	55	55	HD	>3m, on PBM, P>1.61, no hosp. x 3m, death risk low	Re-affirmation act before receiving health information about phosphate control and risks at baseline and briefer re-afrirmation act before health information at 1,3 and 6months. The act required participants to recall past act of kindness. The health information was followed by questionnaire exploring perception of risk, intention and self efficacy to control their phosphate.	PRF	Psych-Affect	Receive health information without prior reaffirmation activity	Pi change (in response to health information). Self reported measures, Self efficacy	12	10	12 months	12 months	IDWG 2.6 (p for diff 0.27), Pi 5.5 (p fo diff <0.47), K 5.21(p for diff 0.57)	12 m	365	12 m	12 m	365	Pi @ 1m & year	Self efficacy	Part Positive	Yes at 1 m, Yes @ 1 yr	Yes at 1 m, Yes @ 1 yr	Y=1m, Y=12m	Pi 2.05; self efficacy 19; intention 19	Pi 1.86 (12months); p=0.02 (when compared to baseline)	Pi 2.01; self efficacy 18.7; intention 18.9	Pi 1.89; mean differencce between intervention and control NS		Response to health information and self reported adherence didn't differ significantly	No
Wong F K Y	International journal of nursing studies	2010	Hong Kong	Research Grants council Hongkong	Nurses	none	62.4/	62.4	53.1/	53.1	Diet+Fluid+Med+Dx	RCT	RCT	98	98	49	49	49	49	CAPD	Communicable, Contactable, excluded HD, APD	Nurse led disease Mx program for 6 wks based on the 4 Cs model: comprehensiveness, coll-aboration, coordination, continuity-run by Renal & General nurses. Content of the prigram include 1. Assessment using the Omaha system modified for renal patients 2. Arts and skills of telephone nursing 3. Setting mutual goals and health coaching 4. Use of disease management protocols 5. Concept of disease maa…	HCTS	Monitoring & Engagement	Usual care	Non-adherence: using Dialysis diet and fluid ques-tionnaire (DDFQ) modification (add Meds+Dx)			13 weeks (intervention lasted 7wks)	13 weeks (intervention lasted 6wks) + 1 wk baselie	6wk	6wk	42	13wk	13wk	91	Some aspects of self-care adherence	Some aspects of self-care adherence	Part Positive	NA	Y @ O3, 6 wk after intervention (13wk)	Y=3m	Diet days/degree: 1.97/1.08, Fluid days/degree: 1.09/ 0.69; Med days/degree: 0.27/0.29; CAPD daysdegree: 0.02/0.12	O2:Diet days/dgr: 0.74/0.49 Fluid days/degree: 0.72/ 0.39; Med days/dgr: 0.14/0.12; CAPD daysdgr: 0.02/0.02	Diet days/degree: 1.49/1.22, Fluid days/degree: 0.87/0.73; Med days/degree: 0.43/ 0.27; CAPD daysdegree: 0.20/0.16	Diet days/degree: 1.09/0.98; Fluid days/degree: 0.95/ 0.61; Med days/degree: 0.12/0.16; CAPD daysdegree: 0.02/0.06		At O2 there was significant difference between groups, otherwise both gps improved with time
YokumD	Journal of Renal Nutrition	2008	UK	Barts & London NHS & Shire pharmaceuticals	Pharmacist+ Dietitian	none	51.1/47.6	49.4	67.6/	67.6	Diet + Med	RCT	RCT	34	34	17	17	17	17	HD	Adult HD patients, English speaking, Stable condition, Pi >1.8 at least once	Pharmacist & Dietitian adjust PBM as per protocol and Pharmacist reviews patient monthly to reinforce. Dietitian also sees pt monthly	HCTS / PRF	Educ-Cogn.	Usual care	Pi change, Ca change, CaxP change, PTH change	3	0	4 m	4 m	4 m	0	0	4 m	4 m	122	Pi, CaxPP	Ca, PTH	Part Positive	NA	NA	NA	Pi 2.03, Ca 2.48, CaxP 5.01, PTH 36	Pi 1.81, Ca 2.37, CaxP 3.34, PTH 51	Pi 1.88, Ca 2.34, CaxP 4.8, PTH 21	Pi 2.07, Ca 2.34, CaxP 4.8, PTH 21
[truncated: 3 more columns]
