# Supplementary material for: Strategies to improve dietary, fluid, dialysis or medication adherence in patients with end stage kidney disease on dialysis: A systematic review and meta-analysis of randomized intervention trials
Source: PLoS One. 2019 Jan 29;14(1):e0211479. doi: 10.1371/journal.pone.0211479 (PMC6350978; doi:10.1371/journal.pone.0211479)
Supplement: S3 Table — (XLSX) [file pone.0211479.s003.xlsx]

## Sheet: Sheet1
First Author	1a. Bias from randomization process (p 14)	1b. Bias from timing of iidentification & recruitemtn of individual participants	2. Bias due to deviation from intended interventions (p 23)	3. Bias due to missing outcome data (p 34)	4. Bias in measurement of outcome (p 39)	5. Bias in selection of the reported result ( p 46)	Overall risk of bias
Ashurst I de Brito	High	NA	Some	Some	Low	Some	High
Baraz S	High	NA	Low	Some	Low	Some	High
Brantley P J	High	High	Some	High	Low	Low	High
Chen W	Low	NA	Some	Some	Low	Some	Some
Cho MK	Some	NA	Some	Low	Some	Some	High
Cukor D	Some	NA	Some	Some	Low	Low	Some
Cummings K M	High	NA	Some	Some	Some	Some	High
de Araujo L P	Some	NA	Low	Some	Low	Some	Some
Ford J C	Some	NA	Some	Low	Low	Some	Some
Forni Ogna V	Low	NA	Some	Some	Low	Some	Some
Griva	Low	Low	Some	Some	Some	Some	High
Haq N	High	NA	Some	Low	Low	Low	High
Hare J	Some	NA	Some	Some	Some	Some	High
Hou Y M	Some	NA	Some	Some	Some	Low	High
Howren M B	Some	Some	Some	Some	Low	Low	Some
Karavetian M - 2013	Some	Some	Some	Some	Low	Some	High
Karavetian M - 2015	Some	High	Some	Some	Some	Some	High
Kauric-Klein Z	Some	High	Some	Some	Some	Low	High
Lou	High	High	Some	Some	Low	Low	High
Molaison E F	High	High	Some	Some	Low	Some	High
Morey B	Low	NA	Some	Some	Low	High	High
Neumann C L	Some	NA	Some	High	Low	Low	High
Pasyar N	Low	NA	Low	Some	Low	Some	Some
Reese P P	Some	NA	Some	Some	Low	Some	High
Seghal	Low	Some	Some	Low	Low	Low	Some
Sharp J	Low	Low	Some	Low	Some	Low	Some
Shi	Low	NA	Low	Low	Low	Some	Some
Skoutakis V A	Some	NA	Some	Some	Some	High	High
Sullivan	Low	Some	Low	Low	Low	Some	Some
Tanner JL	High	NA	Some	Low	Some	High	High
Tsay S L	Low	NA	Low	Low	Low	Some	Some
Welch J L	High	NA	High	Some	Low	Some	High
Wileman V	Low	Some	Some	Some	Some	High	High
Wileman V	Some	Some	Some	Some	Some	High	High
Wong F K Y	Some	NA	Some	Some	Some	Some	High
Yokum	Some	NA	Some	High	Low	High	High
LOW	11	2	6	9	23	10	0
SOME CONCERN	16	6	27	24	13	20	12
HIGH	9	5	1	3	0	6	24
	Bias from randomization/ recruitement	Bias due to deviation from intended intervention	Bias due to missing outcome data	Bias in measurement of outcome	Bias in selection of reported results
Low risk	8	6	9	23	10
Some concern	17	27	24	13	20
High risk	11	1	3	0	6
				Mura
